# Supplementary material for: Cucurbitane Glycosides from Siraitia Grosvenorii and Their Hepatoprotective Activities
Source: Molecules. 2025 Oct 4;30(19):3983. doi: 10.3390/molecules30193983 (PMC12526448; doi:10.3390/molecules30193983)
Supplement: Supplementary file 1 [file molecules-30-03983-s001.zip]

Archive with 1 entries (1 files):
- molecules-3851765-supplementary.pdf
